# Supplementary material for: The Clinical Significance and Molecular Features of the Spatial Tumor Shapes in Breast Cancers
Source: PLoS One. 2015 Dec 15;10(12):e0143811. doi: 10.1371/journal.pone.0143811 (PMC4682901; doi:10.1371/journal.pone.0143811)
Supplement: S1 Table — (XLSX) [file pone.0143811.s002.xlsx]

## Sheet: Supplementary Table 1
	B	Wald	p value	Exp (B)	95% Lower Limit	95% Upper Limit
Tumor size	0.263443	18.2897	1.89732e-05	1.3014	1.15339	1.46841
Age	0.0266627	7.33441	0.0067647	1.02702	1.00739	1.04703
Numbers of metastatic lymph node	0.0409508	18.0079	2.19989e-05	1.0418	1.02228	1.06169
Low histologic grade	-1.42489	5.21443	0.0224001	0.240534	0.0708002	0.817183
Intermediate SED group (vs Low SED group)	0.0826466	0.091259	0.762583	1.08616	0.63536	1.8568
High SED group (vs Low SED group)	0.379432	1.89392	0.16876	1.46145	0.851334	2.50883
